# Supplementary material for: Tunable Aryl Alkyl Ionic Liquid Supported Synthesis of Platinum Nanoparticles and Their Catalytic Activity in the Hydrogen Evolution Reaction and in Hydrosilylation
Source: Molecules. 2023 Jan 3;28(1):405. doi: 10.3390/molecules28010405 (PMC9822459; doi:10.3390/molecules28010405)
Supplement: Supplementary file 1 [file molecules-28-00405-s001.zip]

Archive with 1 entries (1 files):
- molecules-2104500-supplementary.pdf
